# Supplementary material for: Anti-Coagulant and Antimicrobial Recombinant Heparin-Binding Major Ampullate Spidroin 2 (MaSp2) Silk Protein
Source: Bioengineering (Basel). 2022 Jan 19;9(2):46. doi: 10.3390/bioengineering9020046 (PMC8869596; doi:10.3390/bioengineering9020046)
Supplement: Supplementary file 1 [file bioengineering-09-00046-s001.zip]

Archive with 1 entries (1 files):
- bioengineering-1512648-supplementary.pdf
